# Supplementary material for: Hematological parameters of newborns from diabetic mothers in Gandhi memorial hospital, Addis Ababa, Ethiopia
Source: PLoS One. 2025 May 27;20(5):e0324163. doi: 10.1371/journal.pone.0324163 (PMC12111266; doi:10.1371/journal.pone.0324163)
Supplement: S1 Data — (XLSX) [file pone.0324163.s001.xlsx]

## Sheet: Empty Tables
Code	Age	Residency	Occupation	Maritalstatus	Education	Income	Exercise	Durationofexercise	Alcohol	Smoking	SystolicPressure	Diastolicpressure	Glucose	BMI	Diabetes	DuraionofDM	Supplements	Howlong	TotalPregnancy	Gestationalage	Birthmethod	Delivarycomplications	Weightofbaby	NewbornWBC	NewbornRBC	NewbornHGB	NewbornHCT	NewbornMCV	NewbornMCH	NewbornMCHC	NewbornPLT	NewbornRDWSD	NewbornRDWCV	NewbornPDW	NewbornMPV	NewbornNEUTpercent	NewbornLYMPHPercent	NewbornMONOpercent	NewbornEOpercent	NewbornBASOpecent
1	20	2	1	1	1	2	1	0	1	1	106	72	98	26	1		1		2	37	2	1	4	20.51	4.95	16.9	45.5	104.1	36.3	34.9	434	50.1	20.1	11.3	9.7	58.1	27.5	10	3.8	0.6
2	23	2	1	1	3	3	1	0	1	1	100	70	102	27	1		1		1	36.42	1	1	3	22.2	4.45	15.3	41.6	105.8	37.3	35.2	476	49.1	16.9	10.7	9.2	67.7	19.5	11.6	0.5	0.7
3	23	2	1	1	2	2	1	0	1	1	112	77	81	28	1		2	4	1	38	2	2	3.6	23.93	5.86	21.7	62.6	95.9	34.2	35.7	181	68.4	14.2	9.15	8.8	68.7	24	5.9	0.9	0.5
4	22	2	1	1	3	3	1	0	1	1	119	74	82	26	1		2	3	2	39	1	2	2.5	10.73	3.1	10.6	35.6	106.3	37.2	35	512	77.6	20.1	12.2	10.5	51	33.2	14.4	0.8	0.6
5	25	2	1	1	1	2	1	0	1	1	120	74	103	30.1	1		1		1	39	2	1	3.5	19.4	3.42	13.2	37.3	107.3	39	36.4	415	63.3	19.6	10.6	9.2	62.7	30.7	5.8	0.4	0.4
6	18	2	2	1	2	2	1	0	1	1	113	68	83	28	1		1		2	38	2	2	3.1	7.04	2.84	10.3	31.7	102.3	36.8	36	327	71.7	17.1	11.8	10.2	23	58.4	13.2	4.8	0.6
7	26	2	2	1	4	3	1	0	1	1	116	77	89	23.3	1		1		2	37	2	2	2.7	23.51	3.09	11.6	30.4	100.7	34.5	34.2	459	76.9	18.5	12	10.4	43.7	47.5	6.9	1.5	0.4
8	27	2	3	1	2	2	2	4	1	1	119	70	98	24.1	1		2	4	1	40	2	2	3	12.31	4.54	14.5	46.6	97.8	34.8	35.6	143	61.1	17.7	12.2	10.5	56.3	26.2	14.8	2.1	0.6
9	25	2	1	1	2	2	2	2	1	1	107	68	92	24.3	1		1		3	37.42	2	1	3.6	25.88	2.99	11.1	35.8	102.4	36.5	35.7	568	53.6	17.9	11.5	9.9	77.1	16.3	5.5	0.8	0.3
10	26	2	1	1	2	2	2	5	1	1	118	76	78	25.6	1		1		2	38	2	2	2.8	10.63	4.77	18.1	50.9	105.5	36.8	34.9	164	77	18.3	12.8	11.1	29.1	52	11	7.5	0.4
11	21	2	4	1	3	2	1	0	1	1	112	73	89	22.4	1		1		1	39	2	1	2.7	18.14	2.84	10.6	31.4	110.5	38.7	35.1	604	70.7	22	12.5	10.8	70.3	22.5	6.2	0.7	0.3
12	25	2	1	1	3	3	1	0	1	1	120	70	99	33.6	1		2	5	2	37.42	1	1	3	19.39	2.82	8	45.2	96.7	33.6	34.8	462	54.5	21.7	13.34	11.5	55.9	27	15.2	1	0.9
13	24	2	2	1	4	3	1	0	1	1	112	72	105	30.2	1		1		1	36.42	2	1	2.2	8.5	5.65	19	55.6	108.5	36.8	33.9	288	57.9	21.2	12.6	10.9	22.5	40.6	33.8	2.7	0.4
14	23	2	3	1	4	3	2	3	1	1	110	70	77	32.4	1		2	2	3	40	1	2	3.1	11.13	3.01	8.9	31	99.8	34.5	34.6	471	78.7	18.1	10.6	9.2	50.3	33.6	13.2	1.9	1
15	24	2	1	1	2	3	1	0	1	1	114	69	72	27.4	1		1		1	38	1	1	3.3	22	3.8	12.8	40.4	101.7	35.9	35.2	455	65.4	17.8	12.1	10.4	74.7	16.5	7.4	1.1	0.3
16	22	2	1	1	2	2	1	0	1	1	107	70	88	30.4	1		2	3	1	36.28	1	1	3.2	26.02	3.24	10.9	32.7	104.5	33.5	35	476	45.1	21.3	12.76	11	72.7	15.2	11.2	0.4	0.5
17	26	2	1	1	3	3	1	0	1	1	100	72	81	28.8	1		1		2	36.71	2	1	3.4	20.7	2.41	10.9	35.1	104.7	37.2	35.5	484	64.7	17.8	12.9	11.2	48.8	41.3	9.1	0.4	0.4
18	26	2	2	1	4	2	1	0	1	1	114	78	86	26.8	1		1		1	39	1	2	2.1	11.53	2.22	10.1	33.5	89.5	29.7	33.2	477	61.7	13.7	13.2	11.4	71.8	22.3	5.8	0.1	0
19	31	2	1	1	2	2	2	11	1	1	108	72	103	30.4	1		2	3	1	38	2	1	3.3	7.72	5.07	17	48.4	97.4	34.6	35.6	443	61	15.8	13.1	10.5	18.4	56.5	16.5	8.2	0.4
20	31	2	1	1	2	2	1	0	1	1	108	79	107	25.5	1		2	3	2	42	2	1	3.45	6.95	3.16	9.8	35.2	104.4	35.9	34.3	308	52.7	19.3	13.3	11.7	35.5	39.3	18.8	6	0.4
21	31	2	1	1	2	2	2	8	1	1	119	79	102	30.6	1		2	3	4	36.28	1	1	2	9.76	2.6	8.96	23.8	87.8	30.6	34.9	461	39	14.1	13.8	11.1	80.3	13.4	5.3	0.9	0.1
22	29	2	3	1	2	2	1	0	1	1	117	77	93	26.3	1		2	3	3	35	1	2	3.2	12.9	4.51	15.7	44	106.9	37.2	34.8	331	55.7	16.3	10.8	9.6	65.3	25.9	8.1	0.3	0.4
23	19	2	1	1	3	3	2	10	1	1	120	67	91	29	1		1		1	35	1	1	2.2	16.04	2.6	7.2	27.4	105.7	37	35.1	456	55.1	16.8	9.4	9.1	48.5	40.4	9	1.6	0.5
24	30	2	2	1	4	3	1	0	1	1	120	80	71	30.6	1		2	3	2	34	2	1	1.9	10.31	3.2	8.7	24.9	111.5	39.9	35.8	353	70.7	18.6	10	9.8	52.1	37	10.4	0.1	0.4
25	37	2	1	1	3	2	1	0	1	1	116	63	93	27	1		2	3	3	41	2	1	3.8	21.41	2.69	10.1	32.1	100.4	35.1	34.9	478	67.2	15.4	12.6	10.5	60.7	24.4	11.7	2.5	0.7
26	21	2	2	1	4	3	2	2	1	1	98	67	107	25.8	1		2	3	2	34.28	2	2	2.3	9.76	3.82	10.2	35.7	101.5	36.2	35.6	205	51.2	15.5	10.2	9.6	16.7	59.6	17	5.9	0.8
27	20	2	1	1	1	2	1	0	1	1	100	63	97	24.3	1		1		1	39	2	1	2.9	8.42	2.81	10.2	35.4	98.1	34.8	35.4	661	56.1	15.8	17.1	12.3	30.7	48.8	17	3.3	0.2
28	26	2	1	1	3	2	1	0	1	1	118	72	81	25.1	1		1		1	36	2	1	3.7	22.24	2.91	12.9	34.1	100	35.1	35.1	362	61.4	15	9.6	9.5	67.9	24.1	7	0.7	0.3
29	28	1	1	1	2	3	1	0	1	1	116	73	83	32.9	1		2	3	3	38	2	1	3.1	7.41	3.46	10.4	35.6	95.7	32.9	34.4	477	65.3	16.5	11.4	9.9	41.6	42.4	8.8	6.7	0.5
30	26	2	1	1	2	2	1	0	1	1	119	83	89	25.9	1		2	3	1	39.85	2	2	3.2	12.21	2.89	11.9	34.1	92.9	32.7	35.2	300	66.7	14.7	11.5	10.4	41.6	45.4	10.4	2.3	0.3
31	26	2	1	1	3	3	1	0	1	1	111	72	82	25.1	1		1		2	38	2	1	3.5	10.11	2.52	10.7	35.3	106.6	37.4	35.1	555	62.4	15.4	11.9	10.6	32.6	48	11.3	7.7	0.4
32	27	2	1	1	2	3	2	6	1	1	124	82	86	28.4	1		2	4	1	36.42	1	1	3.2	12.78	5.43	20.6	59.1	106.6	38.1	35.8	481	76.1	17.6	10.9	10	49.1	36.2	12.1	2.3	0.3
33	32	2	1	1	2	2	1	0	1	1	114	80	107	25.9	1		1		2	38	2	1	3.2	8.24	2.99	11.4	36.7	94.1	33.8	35.9	486	83.4	14.9	12	10.1	23	51.2	19.3	6.1	0.4
34	28	2	1	1	3	2	2	5	1	1	119	84	99	29.2	1		2	2	1	36	2	2	2.4	7.84	5.26	19.7	54.4	117.5	39.9	33.9	152	62.6	18.3	11.6	10.9	28.2	57	14	0	0.8
35	25	2	3	1	3	3	1	0	1	1	106	64	84	30.9	1		1		1	37	2	1	2.8	21.57	2.97	11	31.3	102	36.3	35.6	495	67.3	15.4	11.7	10.1	59.1	31.5	5.6	3.5	0.3
36	27	2	3	1	2	3	1	0	1	1	120	79	91	26.7	1		2	4	2	34	2	1	3	13.72	3.07	11.4	31.3	105.5	36.9	35	452	57.2	15.6	10.7	10.6	51.8	33.7	10.6	3.6	0.3
37	29	2	3	1	1	3	1	0	1	1	104	72	85	27.2	1		2	2	1	36.71	2	1	3.7	13.97	3.21	10.4	30.8	109	35.3	32.4	523	57.3	15.3	15.9	12.1	52.8	27.7	16.1	1	2.4
38	27	2	2	1	3	3	1	0	1	1	105	68	76	28.5	1		1		1	37	1	1	3	9.18	3.05	10.2	36.5	102.2	37.7	36.9	446	55.8	16.6	13.7	11.8	42.9	36.1	19.6	0.3	1.1
39	38	2	1	1	3	3	1	0	1	1	113	67	96	23.5	1		2	3	4	39	2	1	3.1	9.23	4.82	17	46.1	98.7	34.9	35.4	321	52.7	15.1	11	9.9	23.8	63.5	8.3	3.9	0.5
40	26	2	1	1	3	3	1	0	1	1	121	66	100	24.6	1		2	3	2	37	2	1	2	9.35	2.08	11.6	28.1	113.1	40.3	35.6	454	61.8	18.4	9.3	9.5	48.6	27.5	23.3	0.2	0.4
41	30	2	1	1	2	2	1	0	1	1	111	68	79	31.1	1		1		2	35	1	1	3.6	17.87	3.7	10.5	25.8	99.7	35.7	35.8	549	58.7	18.1	11.8	9.9	67.2	21.7	9.7	1.1	0.3
42	27	2	3	1	3	3	1	0	1	1	111	69	92	31.1	1		1		3	40	2	1	3	13.65	3.59	11	35.5	103.6	36.3	35	436	61	16.3	10.1	9.3	55.4	29.6	13.8	0.7	0.5
43	27	2	1	1	3	2	1	0	1	1	109	73	86	30.2	1		1		1	35	1	1	2.8	7.85	3.09	10.6	36.4	102	37.3	36.3	199	57.8	18.2	12.4	10.7	42.1	34.8	21.3	0.8	1
44	34	2	1	1	3	3	1	0	1	1	106	70	83	30.9	1		1		2	39	2	1	3.4	7.94	2.36	9.2	27.6	101.6	34.8	34.2	445	56.8	16.2	12.9	10.8	21.4	46.7	27.7	3.3	0.9
45	23	2	1	1	1	2	1	0	1	1	112	79	89	24.7	1		1		1	42	1	1	3.4	13.81	3.1	10.7	32.1	97.1	33.9	34.9	441	62.6	16.2	13.1	11.6	44.8	44	8.3	2.4	0.5
46	30	2	1	1	1	3	1	0	1	1	103	68	82	25.9	1		1		2	36.71	2	2	2.5	7.83	2.66	7.1	21.7	100	36	36	387	61.6	18.3	9.2	8.5	27.2	54.4	13.7	4.1	0.6
47	24	1	1	1	3	2	2	4	1	1	101	73	98	32.8	1		1		4	38	2	1	3.1	9.23	2.74	8.7	24.8	98.7	34.9	35.4	323	59.5	15.1	11	9.9	23.8	63.5	8.3	3.9	0.5
48	23	2	3	1	2	3	1	0	1	1	120	69	97	26.3	1		1		3	36	2	1	4	33.32	2.96	10.3	30.9	98.9	34.5	34.9	447	60.8	17	12.9	12	74.3	15.2	7.3	2.7	0.5
49	26	2	2	1	4	3	2	8	1	1	93	69	86	25.6	1		1		1	36	2	1	4	26.18	4.61	16.8	47.9	100.3	34.7	34.6	240	63.8	18.8	13	10.6	72.1	19	6.9	0.4	1.6
50	32	2	1	1	3	2	1	0	1	1	121	69	89	24.3	1		1		3	32	2	1	2.1	2.05	3.18	10.4	30.8	110.4	37.4	33.9	228	50	18.6	11	9.5	37.5	35.6	21.5	4.4	1
51	28	2	1	1	3	3	1	0	1	1	104	66	92	26.2	1		1		1	42	2	1	3.5	29.49	3.05	10.2	36.5	99.5	33.8	33.9	446	55.8	17.5	12.5	10.6	66.5	21.2	11.4	0.5	0.4
52	26	2	2	1	4	3	1	0	1	1	107	78	95	26.1	1		1		1	38	2	1	1.96	4.07	3.4	8.8	26.4	115.8	39.6	34.2	493	61.5	16.9	8.9	9.6	13	64.9	21.1	0.5	0.5
53	27	2	1	1	3	3	1	0	1	1	110	70	102	26.2	1		1		1	36	1	1	2.7	8.7	2.48	11.3	33.9	102.9	37.1	36.1	445	59.5	16.2	14.3	11.4	28.3	47	21.7	2.1	0.9
54	38	2	1	1	3	3	1	0	1	1	114	81	99	31.6	1		1		2	39	2	2	2.6	18.2	2.88	10.1	30.3	100.6	35.8	35.6	197	56.6	15.4	9	8.6	70.9	14	12.9	1.9	0.3
55	21	2	2	1	4	3	1	0	1	1	121	79	106	26.2	1		1		1	37	1	1	2.9	12.89	2.38	9.1	27.3	97.8	33.6	34.4	159	57	17	12.5	10.8	59.9	29.5	10	0.2	0.4
56	39	2	1	1	2	2	1	0	1	1	124	82	92	32	1		2	5	3	37	2	1	2.8	16.4	2.73	10.7	31.1	99	36	36.4	175	64.4	19.1	10.9	9.6	49.4	30.5	10.3	9	0.8
57	25	2	1	1	2	3	1	0	1	1	120	80	91	28	1		1		1	37	2	1	2.9	30.23	2.74	10.24	30.8	92.7	33.5	36.1	345	51.2	20.9	9.5	9.6	82.5	12.3	4.9	0.1	0.2
58	23	2	1	1	1	2	1	0	1	1	115	74	98	23.5	1		1		1	36	2	1	2.9	17.92	2.14	10.3	30.3	105	37.9	36.1	308	45.3	19.2	16.5	10.7	58.2	31.8	9.5	0.1	0.4
59	24	2	1	1	3	3	1	0	1	1	103	61	95	29.1	1		2	3	2	37	2	1	3.5	20.63	2.46	11.2	33.6	103.7	37.4	36.1	519	51	16	11	10.1	55.6	31.6	8.4	3.8	0.6
60	25	2	1	1	3	2	2	5	1	1	108	74	91	29.8	1		2	2	2	35	2	1	2	13.98	2.79	10.2	30.8	109.2	38	34.8	520	57.3	18.6	12.7	10.9	41.3	37.9	15.5	3.2	2.1
61	28	2	2	1	4	2	1	0	1	1	114	84	81	31.3	1		1		1	36	2	1	3	13.18	4.23	15.4	41.9	109.7	38.7	35.3	426	57.3	17.3	12.2	10.5	62.3	28.3	8.5	0.2	0.7
62	20	2	2	1	4	3	1	0	1	1	100	70	96	27.6	1		2	5	1	37	1	1	2.5	15.33	2.59	10.3	30.1	100	35.3	35.3	202	83.4	17.9	8.5	8.8	53.4	38.9	6.7	0.5	0.5
63	25	2	1	1	1	3	1	0	1	1	100	60	101	26.5	1		1		1	41	1	1	3.4	15.42	3.66	13.3	36.1	100.8	34.9	34.7	278	61.6	16.5	9.5	9.6	74.5	18.4	6.4	0.4	0.3
64	28	2	1	1	3	3	1	0	1	1	120	80	89	28.2	1		1		1	36	2	1	3	20.97	5.14	21.9	59	107.9	37.9	35.1	131	67.5	18.8	10.1	9.6	55.8	34.2	9.4	0.4	0.2
65	18	2	1	1	3	2	1	0	1	1	120	80	93	28.2	1		2	3	1	42	1	2	3.7	11.39	4.83	15.8	44.2	97.9	32.3	33	609	54.4	18.9	9.6	9.8	55.1	23.1	14	5.5	2.3
66	27	2	1	1	2	3	1	0	1	1	117	76	93	24	1		2	5	2	38	1	1	2.5	10.84	2.15	10.3	30.9	97.7	34.2	35.1	279	57.3	16.4	11.9	10.1	34.7	45.8	12.6	6.5	0.4
67	28	2	1	1	1	2	1	0	1	1	120	80	81	25.6	1		2	3	2	37	1	1	3.5	9.08	2.44	9.5	29.2	113.6	40.5	35.6	570	65.4	19.6	9.8	9.9	60.8	28.1	8.7	2.2	0.2
68	31	2	3	1	3	3	1	0	1	1	116	80	85	32.1	1		1		1	37	1	1	3.2	9.08	3.59	11	35.5	113.6	40.5	35.6	436	61	19.6	9.8	9.9	60.8	28.1	8.7	2.2	0.2
69	28	2	1	1	2	2	1	0	1	1	110	70	81	27	1		1		2	34	1	1	3	23.41	3.46	10.4	35.6	106.2	36.4	34.3	477	65.3	17.7	13.3	10.8	60.9	26	12.2	0.3	0.6
70	25	2	3	1	2	2	1	0	1	1	110	70	75	27	1		1		3	36	1	1	3.1	4.49	2.62	8.3	25.1	94.1	32.5	34.5	435	56.6	14.6	9.9	9.7	30.5	57.7	6.2	4.9	0.7
71	22	2	1	1	3	3	1	0	1	1	109	69	79	25.5	1		1		2	35	1	1	2.4	16.42	2.27	10	32.6	106	36.2	34.1	445	59.5	16.5	14	11.4	66.8	23.1	9.5	0.1	0.5
72	25	2	1	1	2	2	1	0	1	1	117	78	94	30.4	1		1		2	36	2	1	3	13.2	2.33	8.3	24.2	101.9	35.6	34.9	452	54	20.4	10.9	10.5	64.9	20.4	9.2	4.7	0.8
73	29	2	2	1	3	2	1	0	1	1	118	78	92	32.3	1		1		3	41	1	1	3.2	24.79	3.18	10.4	30.8	106.4	37.2	34.9	228	50	18.1	9.9	9.4	71.5	19.8	7.2	0.7	0.8
74	26	2	2	1	3	3	1	0	1	1	116	60	86	30.1	1		1		3	39	1	1	3.2	15.07	2.93	10.5	29.3	111.4	39.8	35.7	405	58.2	18	9.3	9.9	61.7	22.2	15.1	0.9	0.1
75	24	2	1	1	3	3	1	0	1	1	117	73	99	27.2	1		1		1	39	1	1	2.4	12.52	2.15	11.1	33.9	92.2	31.4	34.1	483	46.9	16	11.9	10.5	46.5	32	15.7	5.4	0.4
76	25	2	2	1	2	1	1	0	1	1	122	79	101	25.9	1		2	3	1	39.85	2	1	3.2	10.03	4.61	16.7	47.8	89.6	32.2	36	207	58.6	14.2	11.4	10.6	27.7	54.7	11.6	5.6	0.4
77	27	2	2	1	4	3	1	0	1	1	111	60	87	33.4	1		1		2	39	1	1	3	27.77	2.37	10.5	30.3	106.1	38.3	36.1	513	61	15.7	11.5	10.5	72.9	21	4.6	0.8	0.7
78	23	2	2	1	2	3	1	0	1	1	109	78	93	29	1		1		2	39.85	1	1	3.1	25.28	3.1	11.9	32.2	94	33.5	35.6	368	60.4	15.6	10.3	9.1	83	10.6	5.8	0	0.6
79	31	2	1	1	2	2	1	0	1	1	119	78	98	32.1	1		1		1	41	1	1	3.4	5.97	2.27	10	32.6	117	40.4	34.5	445	59.5	18.7	12.4	10.8	25.7	50.4	16.4	7.2	0.3
80	25	2	1	1	1	2	1	0	1	1	120	70	92	25.8	1		2	3	2	35	1	1	2.8	3.4	2.71	10	30.3	127	41.3	32.5	263	66.2	17.9	12.9	11.8	41.2	38.2	18.8	0	1.8
81	20	2	3	1	4	3	1	0	1	1	110	70	99	28	1		1		1	35	2	1	3.4	18.92	2.36	9.6	28.8	97.5	34.3	35.2	480	41.3	18	9.4	10.5	73.7	10.3	14.6	1	0.4
82	28	2	1	1	3	2	1	0	1	1	90	60	92	24.1	1		1		3	42	2	1	3.9	12.73	6.72	24.2	66.2	102.2	35.2	34.5	288	62.3	19	10.9	9.5	65.4	25.9	5.6	2.9	0.2
83	21	2	1	1	4	2	2	2	1	1	100	71	87	29.7	1		1		3	34	1	1	3.2	20.92	2.36	10.2	30.6	113.5	39.1	34.5	523	38.6	16	10.3	9.9	62.3	28.9	7.6	0.2	1
84	29	2	1	1	4	3	1	0	1	1	108	80	72	31.5	1		1		4	35	1	1	3.6	17.04	2.86	9.86	30.9	98.1	34.2	34.9	388	62	16	12	10.5	72.9	20.9	5.3	0.6	0.3
85	26	2	1	1	3	3	1	0	1	1	100	70	79	27.3	1		2	5	3	35	2	1	3.2	15.58	2.68	11.1	33.3	97.6	35.8	36.7	494	60.2	18.3	12.6	10.9	55.6	35.5	7.6	1	0.3
86	29	2	1	1	2	2	1	0	1	1	119	79	83	30.8	1		1		1	40	1	1	2.9	24.99	3.19	11.3	33.9	108.9	38	34.9	319	50.6	17.3	13.2	10	67.6	26.1	5.6	0.3	0.4
87	32	2	1	1	3	3	1	0	1	1	118	80	93	31	1		2	5	5	37	1	1	2.7	8.97	2.78	9.5	35.9	98.4	33.8	34.3	481	63.4	13.9	14.5	11.6	82.5	12.8	4.5	0.1	0.1
88	23	2	1	1	2	2	1	0	1	1	100	68	97	29.1	1		1		2	36.71	1	1	3.7	17.92	3.66	14	38.2	105	37.9	36.1	361	64.9	19.2	16.5	10.7	58.2	31.8	9.5	0.1	0.4
89	30	2	1	1	1	2	1	0	1	1	96	70	83	25.7	1		1		3	40	2	1	3.2	23.04	3.23	9.2	27.6	102.3	36.1	35.3	229	66.7	19	12.1	10	67.6	23.8	8.2	0.1	0.3
90	38	2	1	1	2	2	1	0	1	1	103	76	74	24.9	1		1		3	41	2	1	3.6	11.51	2.46	9.6	28.8	97.2	34.5	35.4	368	60.4	18.2	15.1	10.7	29.7	42.1	20.5	7.4	0.3
91	31	2	3	1	2	3	1	0	1	1	110	78	84	30.8	1		2	4	4	39	2	1	3.5	8.78	4.16	15.3	42.8	101.4	35.6	35.1	278	58.4	16.6	8.9	9.1	52.2	35.9	10.5	0.8	0.6
92	37	2	2	1	2	2	1	0	1	1	95	61	89	29	1		2	3	3	37	1	1	3	7.54	4.53	16.2	45.9	103.7	35.5	34.2	269	57.9	13.9	12.5	10.8	31.7	53.3	11.9	2.8	0.3
93	27	2	2	1	2	3	1	0	1	1	108	69	87	26.7	1		1		3	36	1	1	3	10.42	2.66	10.7	32.4	97.5	34.5	35.4	125	83.2	16.1	11	10.6	30.1	49.6	15.3	4.1	0.9
94	21	2	1	1	1	2	1	0	1	1	118	78	91	31	1		1		3	39	1	1	3.6	8.11	5.14	17.7	51.6	109.3	38.7	35.4	446	57.4	16.1	12.5	10.7	46.2	34.2	16.8	2.1	0.7
95	33	2	1	1	3	3	1	0	1	1	120	80	97	30.8	1		1		1	34	2	1	3.5	18.2	3.34	16.6	47.7	100.6	35.8	35.6	201	68.3	15.4	9	8.6	70.9	14	12.9	1.9	0.3
96	22	2	1	1	3	3	1	0	1	1	109	70	78	25.7	1		2	6	1	34	2	1	3	4.21	4.73	17.4	49.5	87.5	29.3	33.5	437	61.7	12.9	12.3	10.7	43	41.3	12.4	3.1	0.2
97	32	2	3	1	3	3	2	8	1	1	104	69	99	26.5	1		2	5	2	39	1	1	3.2	24.82	2.77	10.9	31.7	96.5	33.5	34.8	177	68.2	19.3	12.2	10.2	61.8	27.7	8.6	1.1	0.8
98	30	2	3	1	4	3	1	0	1	1	113	72	93	25.4	1		1		5	37	2	1	2.9	7.85	4.67	16.7	46.3	104.1	37.5	36	234	57.2	19.4	11.5	9.6	55.7	29.7	12.4	1.4	0.8
99	30	2	1	1	1	3	1	0	1	1	112	62	158	26.2	3	3	1		3	41	2	1	3.8	17.8	4.16	15.1	43.3	91.9	34.1	37.1	375	70.5	15.2	12	10.4	44.9	37	13.6	0.9	0.6
100	20	2	2	1	4	3	1	0	1	1	120	76	139	28.9	4	0.42	2	3	2	40	1	1	2.8	12.14	4.48	16.7	47.4	93.5	34.4	36.8	291	64.4	14.9	12.1	10.5	32.3	42.4	20.4	4.5	0.4
101	24	2	3	1	3	3	1	0	1	1	113	74	213	29	4	0.25	1		3	39.57	1	1	2.9	15.27	4.85	16.6	46.5	106.8	37	34.7	366	54.1	20.7	11.2	9.7	64.5	23.8	10	1.2	0.5
102	26	2	1	1	3	2	1	0	1	1	114	79	133	32	4	0.33	2	5	2	41	2	1	3.9	11.55	5.72	21.3	60.8	111	37.9	34.2	137	79.7	23.5	11.6	10	37.9	46.8	14.7	0.1	0.5
103	35	2	3	1	4	3	1	0	1	1	100	60	193	29.8	3	0.42	1		2	40	2	1	3.3	15.63	5.51	21.5	59.1	109.1	38.6	35.4	113	70.9	19.2	13.1	11.3	37.1	30.8	12.9	4.9	14.3
104	23	2	2	1	3	3	1	0	1	1	114	75	172	30	4	0.25	1		1	41	1	1	3	16.97	4.84	17.8	49.5	106	37.8	35.7	159	61.5	23.9	11.1	9.6	67.3	16.4	14.4	1.1	0.8
105	26	2	2	1	3	3	1	0	1	1	116	70	163	32	3	2	1		4	39	1	1	3.8	12.22	5.42	18.7	54.6	102.5	35.5	34.6	104	66.8	23.3	12.8	11.1	71.8	19	7.8	0.7	0.7
106	24	2	2	1	3	3	1	0	1	1	118	74	141	33.7	4	0.16	2	4	2	41	2	1	3.9	6.95	4.65	16.2	45.5	102.6	38.5	37.6	137	58.7	18.5	11	9.5	52.9	27.9	18.4	0.4	0.4
107	30	2	1	1	3	3	1	0	1	1	120	70	152	28	3	4	2	3	2	39	2	1	3.8	13.47	4.49	16.4	46	32.8	32.8	34.7	318	59.3	16.2	11.3	9.7	32.1	41.6	18.8	6.4	1.1
108	30	2	1	1	2	3	1	0	1	1	100	70	135	31	4	0.25	2	3	1	38	1	1	3.2	26.5	4.51	16.6	47.6	106.7	37.9	35.6	71	60.3	23.3	11.1	9.6	74.4	18.2	5.9	0.8	0.7
109	29	2	1	1	3	3	1	0	1	1	109	73	139	33.5	4	0.42	2	4	3	41	2	1	3.6	12.37	4.39	17	48.5	110.6	37.3	33.8	148	72.6	21.4	12.8	11.1	31.9	45.3	16.2	6.1	0.5
110	25	2	2	1	4	3	1	0	1	1	110	70	161	29.4	4	0.33	1		2	41	2	1	4.2	10.48	3.36	11.3	32.5	97.6	34.6	35.4	144	71.6	16.5	10.5	9.1	55.3	31.8	9.1	1.9	1.9
111	21	2	1	1	1	2	1	0	1	1	117	80	129	30.3	4	0.16	1		1	40	2	1	4.2	14.68	4.95	18.2	53.7	98.4	33.6	34.2	294	75.7	17.5	11.4	9.9	72.9	19	6.9	0.7	0.5
112	35	2	1	1	2	3	1	0	1	1	118	79	190	32.3	3	3	1		2	42	2	2	4	24.48	4.72	16.3	47.1	111.8	37.7	33.8	315	59.5	23.8	11.02	9.5	78.7	18.1	2.1	0.5	0.6
113	25	2	1	1	3	3	1	0	1	2	115	85	180	32.1	4	0.25	1		3	40	2	2	3.9	28.81	5.16	18.5	52.5	106.3	33.7	31.7	239	58.9	19.8	10.7	9.3	19.7	73.2	5.3	1.5	0.3
114	24	2	1	1	3	2	2	1	1	1	109	73	131	30.6	4	0.25	1		1	39	2	2	3.8	7.41	5.5	20.1	57.5	106.2	38.9	36.7	245	70.5	13.9	12.5	10.4	75.4	14.4	6.9	2.9	0.4
115	28	2	1	1	2	2	1	0	1	1	110	70	139	32.6	3	4	1		2	39	2	1	3.7	16.61	5.3	19.7	55.5	101.8	34.9	34.3	193	58.9	19.6	11.4	9.9	46.1	35.6	16	1.8	0.5
116	25	2	1	1	3	2	1	0	1	1	105	71	147	30.1	4	0.25	1		2	40	2	1	4.3	9.54	4.11	12.2	36.8	102.5	36.6	35.7	198	45.4	18.7	11.1	9.6	34.9	43.9	20.3	0.4	0.5
117	24	2	3	1	3	3	1	0	1	1	119	78	189	31.3	4	0.16	1		1	39	2	1	4.4	18.9	5.08	17.6	49.5	95.5	33.5	35.1	281	57.5	18.5	10.7	9.2	77.6	10.7	10.9	0.1	0.7
118	20	2	3	1	2	2	1	0	1	1	114	79	141	32.1	4	0.42	2	3	1	41	2	1	4.2	8.75	4.74	17	49.5	99.3	35.6	35.9	241	72	15.9	11.7	10	47	36.7	13.3	2.4	0.6
119	29	2	3	1	3	4	1	0	1	1	113	73	149	33.8	3	3	1		2	39	1	1	3.6	6.66	4.44	13.6	39	92	36.8	37.2	198	45.4	11.8	15	13	41.1	42.6	11.6	4.1	0.6
120	36	2	3	1	3	4	1	0	1	1	100	70	185	30.6	4	0.25	1		2	39	2	1	3.7	10.1	4.76	17.7	50.9	83	28.3	32	217	65	16.8	11.5	9.9	40	49.1	10.6	0.2	0.1
121	28	2	2	1	3	3	1	0	1	1	119	75	190	34.3	4	0.33	1		1	41.28	2	2	4.2	7.05	4.4	16.3	46.5	82.1	34.6	34	332	62.7	16.6	15.5	13.4	31.8	51.3	10.1	5.8	1
122	29	2	2	1	4	3	2	3	1	1	112	80	141	33	4	0.16	1		3	38.71	2	1	3.8	20.58	4.86	19.4	54.2	105.6	36	34.1	313	72.7	21.4	11.6	10.3	55.6	31.6	8.4	3.8	0.6
123	25	2	1	3	2	2	1	0	1	1	105	68	168	28.5	4	0.33	1		2	38	2	1	4.2	11.53	5.36	18.8	53.8	89.8	32.2	35.9	389	57.4	20.4	13.5	11.9	39.3	27.3	30.2	2.2	1
124	23	2	2	1	4	3	1	0	1	1	119	75	195	32.7	4	0.42	1		2	40.42	2	1	3.7	7.33	4.01	14.5	40.7	93.5	31.9	34.2	407	57.6	15.5	25.9	11.3	28.6	55.5	10.6	4.6	0.7
125	31	2	3	1	3	3	1	0	1	1	106	77	201	32.1	4	0.16	1		2	40.28	1	1	3.6	7.23	5.15	17.9	50.5	100.2	36.6	36.3	216	57.5	17.1	12.3	10.6	33.6	49.6	12.2	4.6	0
126	32	2	2	1	3	2	1	0	1	1	120	81	175	25.4	4	0.25	2	4	2	41	2	1	3.9	19.5	4.73	16.6	47.3	99.4	36.2	36.5	287	56.3	18.6	11.4	9.9	67.8	21.5	8.7	1	1
127	25	2	2	1	3	3	1	0	1	1	117	83	183	31.7	4	0.42	1		2	39.57	1	1	3.4	15.81	4.62	15.2	44.2	101.8	37.4	36.7	130	58.8	19.9	12	10.4	66.5	21.3	10.6	1.1	0.5
128	38	2	1	1	3	3	1	0	1	1	118	79	131	34.6	4	0.42	1		1	41	2	1	4	8.78	5.53	18.1	51.4	100.4	34.7	34.6	422	50.8	20.2	13	11.2	30.1	50.7	13.9	5	0.3
129	21	2	3	1	2	3	1	0	1	1	119	77	205	25.6	4	0.33	1		1	40.42	2	1	3.9	24.21	3.96	14.8	42.2	104.2	36.7	36.7	337	60.6	18.9	12.4	10.7	56.9	34.8	7.4	0.6	0.3
130	28	2	1	1	2	2	2	1	1	1	109	70	136	31.6	4	0.25	1		2	39.85	1	1	3.8	15.06	4.25	16.2	45.3	108.8	37.9	34.9	177	70.1	23.1	11	9.9	63.5	26.8	8.6	0.4	0.7
131	33	2	1	1	2	2	1	0	1	1	113	64	172	25.5	4	0.25	2	3	1	39	2	2	4.1	13.6	5.29	17.9	49.8	117	43.6	37.3	371	51.4	25.3	13.5	11.6	56.2	22.7	16.3	4.4	0.4
132	36	2	2	1	4	2	1	0	1	1	113	84	131	34.6	3	3	1		1	39.71	2	1	3.9	17.75	5.42	21.6	63.7	103.4	37.5	36.2	150	78.2	19	12.1	10.4	61.8	32.4	4.7	0.5	0.6
133	21	2	3	1	2	3	2	2	1	1	109	63	191	24.6	4	0.33	2	2	3	41.42	1	1	3.7	9.85	4.54	16.5	46.3	102.7	36.9	35.9	278	57	20.4	11.4	10	21.9	56.8	18.3	2.7	0.3
134	18	2	3	3	2	4	1	0	1	1	104	77	219	24.3	4	0.33	1		1	40	1	2	3.7	17.12	5.12	18.9	54	101.5	35.4	34.9	227	60.2	17.3	11	9.6	64.6	25.4	8.7	0.9	0.4
135	26	2	3	2	3	3	2	1	2	1	114	77	179	30.6	4	0.33	1		1	39	2	1	3.9	10.94	5.1	18	55.6	107.5	35.3	36.3	210	62.7	17.4	11.4	10	50.5	29.5	11.2	8.2	0.6
136	29	2	1	1	1	2	2	2	1	1	103	77	157	31.8	3	5	1		3	42	2	1	4	7.23	5.06	19.1	51.7	95	33.4	35.1	122	61.9	17	12.1	10.7	57.1	28.8	8.9	4.6	0.6
137	29	2	3	1	4	2	1	0	1	1	101	74	129	33	3	4	1		1	39.42	2	1	4.3	9.21	4.61	16.1	45.5	95.6	35.3	36.9	475	55.2	16	11.7	10.2	52.8	30.2	10.6	5.9	0.5
138	33	2	1	1	2	2	1	0	1	1	117	78	209	31.2	3	6	1		4	40	2	1	4.4	10.1	4.34	17.5	49.1	98.6	37.6	35.1	186	77.5	18.2	11.2	10.2	35.8	40.4	15	8	0.8
139	30	2	1	1	3	2	1	0	1	1	113	72	151	33.3	3	4	1		2	39	2	1	3.8	8.84	6.47	23.1	64.5	107.6	39.2	36.4	178	60.3	17.8	15.2	13.1	28.3	56	11.9	3.2	0.6
140	22	2	3	1	3	3	1	0	1	1	120	80	157	24.3	4	0.33	1		2	39.57	2	1	4.2	7.49	5.35	19.4	55.4	99.1	34.9	35.2	260	61.3	18.5	10.4	9.3	64.5	20.8	12.1	2.3	0.3
141	27	2	2	1	4	2	1	0	1	1	90	67	143	28.6	4	0.33	1		2	39	1	1	3.5	19.13	5.65	21.1	58.1	92.6	32.2	34.8	109	60.1	17.5	12	10.3	66.2	31	1.7	0.4	0.7
142	27	2	1	3	3	3	2	2	1	1	113	62	129	30.2	4	0.33	1		2	36.14	1	1	3.2	22.97	5.03	17.5	51.1	103.2	35.8	36.1	447	61.7	17.2	11.3	10	71.7	12.4	11	3.7	1.2
143	33	2	1	1	2	2	1	0	1	1	119	72	213	30.5	3	3	2	3	3	38	1	1	3.6	18.13	5.54	18.8	53.8	107.1	38.3	35.8	238	55.9	18.9	12.2	10.8	61.2	21.1	12.9	3.6	1.2
144	29	2	1	1	2	2	1	0	1	1	117	68	165	28.6	4	0.42	2	6	1	36	1	1	3	12.71	5.66	20.4	56.6	102.4	36.9	36.1	161	64.2	18.7	12.2	10.5	78.8	18	2.7	0.3	0.2
145	25	2	2	1	4	3	2	3	1	1	116	78	133	27	4	0.25	2	4	2	41	1	1	3.4	22.46	4.61	16.1	45.5	90.5	31.8	35.1	475	55.2	17.8	15	12.5	65.1	23.8	9.9	0.4	0.8
146	30	2	1	1	3	3	1	0	1	1	114	78	137	31.3	4	0.33	2	6	1	41	1	1	3	13.66	5.65	19.5	55.9	114	37.7	37.7	225	56	18.4	13.4	11.5	65.4	20.3	7.5	6.5	0.3
147	28	2	1	1	2	2	1	0	1	1	113	79	201	28.7	3	2	1		2	36	2	1	3.1	16.81	5.93	20.6	59.5	103.9	36.4	35.1	248	63.6	19.5	11.4	10	68.9	22.4	7.1	1.2	0.4
148	30	2	1	1	4	3	1	0	1	1	117	64	198	34.7	4	0.25	1		2	40	1	2	3.6	5.75	4.63	17.3	51.1	95.7	35.2	36.8	80	77.8	15.1	12.9	10.9	23.1	53.6	14.8	7.8	0.7
149	29	2	1	2	4	3	2	1	1	1	112	76	157	31.6	4	0.33	1		2	40	2	1	4.2	7.23	6.04	20.4	60.1	95	33.4	35.1	297	59.6	16.9	12.1	10.7	57.1	28.8	8.9	4.6	0.6
150	26	2	1	1	2	2	1	0	1	1	107	66	212	31.7	3	1	1		2	38	2	2	3.2	28.44	4.12	16.3	47.7	104.5	34.8	34.3	271	72.5	18.6	12.7	10.7	75.7	16.2	7.2	0.7	0.2
151	24	2	1	1	2	2	1	0	1	1	103	64	172	30.2	4	0.33	1		1	39	2	1	4	10.45	5.2	19.3	53.5	104.6	33.4	35.5	192	62.2	18	10.9	9.3	30.3	44.1	18.6	6.5	0.5
152	28	2	1	1	3	2	2	3	1	1	122	82	175	32.1	4	0.42	1		2	39	2	1	4.1	7.41	5.2	18.6	52.3	107.4	36.3	37.3	231	58	17.2	12.5	10.7	37.2	44	14.6	3.5	0.7
153	28	2	1	1	2	2	1	0	1	1	103	72	178	30	3	2	1		2	39	2	2	3.6	22.13	5.44	18.3	53.2	97.7	34.2	35	164	58.3	17.3	11.4	9.8	63.7	27.6	7.6	0.2	0.9
154	26	2	2	1	4	3	1	0	1	1	110	70	169	28.2	4	0.33	1		2	39.42	1	2	3.8	5.68	4.78	17.2	47.3	106.1	37.4	35.3	322	64.1	19.5	14.3	12.3	27.1	56.9	15.1	0.2	0.7
155	28	2	3	1	3	3	1	0	1	1	111	82	153	33.6	4	0.33	1		1	40	1	1	3.4	16.82	4.12	13.8	38.2	95.6	34.8	36.6	297	67.1	15.5	12.7	10.7	60.6	28.5	8.8	1.8	0.3
156	30	2	2	1	3	3	1	0	1	1	100	67	219	28.2	3	2	1		2	39	1	2	3.7	9.31	5.62	21.3	59	105.8	39.9	37.7	180	69.7	13.7	12	10.7	47.4	45.3	3.8	2.3	1.2
157	35	2	1	1	3	3	1	0	2	1	105	65	138	31.5	3	4	1		3	41	2	1	4.1	8.61	4.33	16.2	44.9	93.2	35.2	37.7	245	59.4	15.5	11	9.4	50.6	32.3	11.1	5.5	0.5
158	29	2	3	1	2	2	1	0	1	1	121	81	269	27	3	4	1		2	38	1	1	3.8	7.06	3.92	14.9	42.8	93.5	33.8	36.2	289	75	17.3	12.8	11	21.2	62.6	11.8	3.8	0.6
159	26	2	2	1	4	2	1	0	1	1	113	73	194	30	4	0.25	1		3	39	2	1	3.5	9.49	4.86	18.8	53.3	99.1	36.4	36.8	177	66.8	17.4	13.5	11.9	44.1	41.4	9.8	4.3	0.4
160	26	2	2	3	3	3	1	0	1	1	121	80	143	29.1	4	0.42	1		1	40	2	1	3.9	9.34	5.3	18.7	53	111.7	39.8	35.7	276	62.9	25.3	12.5	11	39.6	34.3	21.2	4.6	0.3
161	29	2	1	1	2	2	1	0	1	1	116	74	131	28.5	3	3	2	5	2	41	2	1	3.6	11.66	5.27	18.4	53.1	98.6	36.3	36.8	188	58.7	18.6	12	10.4	63.1	22.6	11.2	2.7	0.4
162	27	2	1	1	2	3	1	0	1	1	118	79	199	28.6	4	0.33	1		1	39	2	1	4.1	6.54	4.91	18.6	53	114.8	42.6	37.1	173	72.1	20.5	11.7	10.1	51.7	44	3.4	0	0.9
163	24	2	1	1	3	2	1	0	1	1	118	62	121	30.2	3	3	1		2	39	1	1	3.6	11.9	4.3	13.9	42.1	91.5	32.7	35.7	157	67.1	16.5	10.7	9.2	32.2	52	12.2	3.2	0.4
164	30	2	2	3	3	2	1	0	1	1	105	63	201	27.1	4	0.33	1		1	40	2	1	4	23.54	5.55	19	54.2	103.6	36.9	35.6	301	57	17.4	10.8	9.3	70.1	20	8	1.4	0.5
165	25	2	2	1	2	2	1	0	1	1	92	67	124	29.3	3	2	1		2	41	2	2	4.2	12.13	4.87	19.7	55.3	111.2	35.8	37.4	242	77	19.1	13.6	11.7	57	26.5	6.8	9.2	0.5
166	36	2	2	1	3	2	1	0	1	1	120	82	127	26.5	3	3	1		1	39	1	1	3.4	7.49	4.87	19.7	55.3	99.1	34.9	35.2	242	77	18.5	10.8	9.3	64.5	20.8	12.1	2.3	0.3
167	25	2	1	1	3	2	1	0	1	1	106	82	191	24.3	4	0.33	1		1	39.42	1	1	3.5	15.81	5.99	21.8	63.6	101.8	37.4	36.7	267	65.6	19.9	12.2	10.4	66.5	21.3	10.6	1.1	0.5
168	33	2	1	1	4	2	1	0	1	1	114	70	203	24.3	4	0.33	1		1	39	2	1	3.9	16.36	3.91	12.7	36.8	101.9	37.4	36.7	163	49.1	17.2	11.9	10.3	71.7	17.8	9.5	0.5	0.5
169	27	2	3	1	3	4	1	0	1	1	104	63	137	28.4	4	0.25	1		2	40	1	1	3.7	24.67	5.64	20.4	59.8	99.8	35.1	35.2	155	60.1	18	11.8	10.2	76.7	13.3	9.4	0.2	0.4
170	34	2	1	1	2	2	2	3	1	1	110	78	129	24.8	3	4	1		1	41	2	2	3.9	20.82	5.31	18.9	54.1	124.2	64.3	36.5	225	68.1	16.4	10.9	9.4	81.9	11.8	5.7	0.4	0.2
171	29	2	2	3	4	3	1	0	1	1	105	75	187	28.3	4	0.33	1		1	40	1	1	3.5	5.75	5.3	19.7	56.4	95.7	35.2	36.8	238	65.6	15.3	12.7	10.9	23.1	53.6	14.8	7.8	0.7
172	36	2	3	1	4	4	1	0	1	1	109	73	127	27.3	3	3	1		1	40.28	2	1	3.8	9.04	4.93	19.6	54.9	100	35.8	35.8	222	71.6	17.6	12.9	11.1	53.3	31.2	12.2	2.7	0.6
173	24	2	1	1	3	3	1	0	1	1	116	77	198	31	4	0.25	1		1	39	1	1	3.7	23.73	4.23	13.3	39	113.8	49.5	45.2	241	52.6	14	14.3	12.3	64.2	26.5	7.8	0.4	1.1
174	29	2	2	1	2	3	1	0	1	1	109	64	188	27.6	4	0.42	1		2	39.57	1	1	3.2	28.36	5.37	17.3	48.1	103.7	36.2	34.9	420	47.3	17.8	11.5	9.9	81.8	8.4	9.5	0.1	0.2
175	33	2	2	1	2	2	1	0	1	1	112	69	129	27.6	3	6	1		3	40	1	1	3.4	13.61	4.28	16.4	45.4	103.7	35.5	34.2	292	60.8	18.5	12.1	10.4	35.9	49.5	12.6	0.3	1.7
176	29	2	1	1	3	3	1	0	1	1	105	67	176	26	4	0.25	1		2	41	2	2	3.9	14.77	5.52	18.5	51.9	103.9	38.4	37	112	51.2	18	11.9	10	47	39.7	10	1.7	1.6
177	27	2	2	1	3	2	1	0	1	1	119	78	149	30	4	0.33	1		2	39	1	1	3.4	24.67	4.48	18.1	52.4	99.8	35.1	35.2	190	80.3	18.1	12	10.2	76.7	13.3	9.4	0.2	0.4
178	26	2	2	1	3	2	1	0	1	1	113	62	249	26.2	3	2	1		1	40	1	1	3.8	18.67	2.89	7.8	24	100.4	35	34.9	85	84.6	21.6	12.8	10.8	59.9	28.9	9.5	1.2	0.5
179	34	2	1	1	2	3	1	0	1	1	105	65	213	31.5	3	5	1		2	41	2	2	4	9.34	5.65	19.4	55.1	87.6	31.2	35.6	222	59.6	12.1	11.3	9.6	83	11	5.7	0.2	0.1
180	27	2	2	1	3	3	1	0	1	1	117	80	162	24.2	4	0.42	1		2	40	1	2	3.7	22.15	5.54	19.5	56.6	98.5	36	36.6	268	66.6	18.9	10.1	8.7	73.4	21	4.8	0.3	0.5
181	28	2	2	1	4	3	1	0	1	1	113	78	133	26.6	4	0.25	1		2	39	2	1	3.9	12.53	3.94	15.4	44.7	108.6	36.9	36.9	291	66.7	11.9	12	10.3	65.9	28	2.5	3.5	0.1
182	28	2	2	1	2	2	1	0	1	1	115	80	142	30.2	3	3	1		3	40	2	1	3.9	17.06	4.76	16.3	46.7	108.6	39.7	34.8	339	56.9	18.9	11	9.4	67.8	20.7	9.8	1.1	0.6
183	32	2	1	1	1	3	2	1	1	1	124	80	212	26.4	4	0.42	1		1	40	2	2	4	11.52	4.66	16.7	45.5	100.9	36.5	36.2	115	61.3	18.4	13.7	11.8	81.8	9.4	8.6	0.1	0.1
184	34	2	2	1	4	2	1	0	1	1	94	73	129	26	4	0.33	2	4	3	41	1	1	3.2	18.37	4.6	17.5	50.1	97.6	40.9	37.4	109	67.3	15.5	12.8	10.9	76.7	15.9	6.2	0.9	0.3
185	31	2	3	1	3	4	1	0	1	1	109	76	131	31.2	4	0.16	2	4	2	36	2	1	3.1	20.33	3.76	12.7	37	108.4	36.7	34.3	157	50.7	19.4	14.9	12.7	63.9	26.5	8.2	0.9	0.5
186	28	2	3	3	3	3	1	0	1	1	100	74	135	26.9	4	0.33	1		1	41	2	1	3.4	14.4	5.62	21.3	59	104.4	38.3	36.6	180	69.7	19.7	12.7	10.9	61	26.4	10.3	1.5	0.8
187	26	2	2	1	4	3	2	3	1	1	102	61	132	24.9	4	0.16	2	5	1	38	1	1	3.4	10.32	4.85	17.5	49.6	103.6	36.3	35.1	183	66.3	20.5	13.6	11.6	35.7	37.1	16.6	9.8	0.8
188	26	2	1	1	3	3	1	0	1	1	117	69	121	26.2	4	0.33	1		1	38	1	1	3.3	16.08	5.69	19.6	55.3	103.3	35.9	34.8	185	62.4	18.1	12.3	10.5	64.2	23.1	10.1	2.2	0.4
189	29	2	2	1	4	3	1	0	1	1	112	76	131	30	3	2.5	2	6	2	41	2	1	3.2	9.82	3.54	12.6	35.9	102.9	36.8	35.7	299	59.3	17.7	12.5	11	57.1	30.7	10.3	1.6	0.3
190	34	2	1	1	4	3	1	0	1	1	114	69	167	27	4	0.25	2	4	3	38	2	1	3.4	18.31	3.27	11.6	33.9	107.3	35.8	35.3	316	52.9	17.6	13.8	11.7	70.3	15.4	13.1	0.7	0.5
191	26	2	2	1	4	3	1	0	1	1	112	62	117	24.3	4	0.33	1		1	41	2	1	3.6	9.69	3.94	13.6	38.4	109.4	38.9	35.5	497	58.5	25.1	10.1	8.9	49	40.1	9.6	1.1	0.2
192	31	2	1	1	3	3	1	0	1	1	110	73	157	29.3	4	0.25	2	4	2	40	1	1	3.1	14.22	3.88	15	42.4	100.4	34.4	34.3	235	64.2	17.4	11.9	10.2	58.1	37.6	3.6	0.3	0.4
193	26	2	2	1	2	3	1	0	1	1	120	78	122	25.7	4	0.25	2	4	1	39	2	1	3.2	19.55	5.2	18.6	52.3	109.9	38.2	34.8	231	58	20.7	12	10.3	86.9	6.5	6	0.1	0.5
194	36	2	2	1	4	3	1	0	1	1	120	80	182	26.5	4	0.33	1		4	40	1	1	3	10.17	4.71	13.8	41.2	104.7	36.8	35.2	287	41.8	18.7	12.6	10.8	38.6	39.5	13.3	8	0.6
195	33	2	1	1	2	2	1	0	1	1	109	67	129	30.6	4	0.25	2	4	2	41	1	1	3.7	21.17	6.56	22	63.3	110.7	39.6	35.8	267	60.7	20.8	12.3	10.4	72.7	16.3	10.2	0.5	0.3
196	30	2	1	1	1	3	1	0	1	1	113	72	176	24.6	4	0.42	1		2	40	2	1	3.5	13.29	5.34	20	55.6	109.1	35.8	38.1	221	73.1	17.5	10.7	9.2	58.1	22.9	18.1	0.4	0.5
